# Supplementary material for: A Behavioral Taxonomy of Loneliness in Humans and Rhesus Monkeys (Macaca mulatta)
Source: PLoS One. 2014 Oct 29;9(10):e110307. doi: 10.1371/journal.pone.0110307 (PMC4212962; doi:10.1371/journal.pone.0110307)
Supplement: Data S1 — All data for the studies in the present report. (XLSX) [file pone.0110307.s002.xlsx]

## Sheet: Human study
caseid	ucla	big5surg	iasscore	netsize	netsizegroup.5	choice_y5bt	choicemd_y5bt
0030-030	40	5.55	35	7	0	3.11111	0
0088-118	41	5.95	24	10	0	4.22222	1
0090-179	40	3.75	33	6	0	4.22222	1
0092-106	33	6.5	43	14	1	3.22222	0
0095-019	36	4.3	24	7	0	4.77778	1
0096-001	40	6.55	36	6	0	4.77778	1
0110-034	25	5.35	31	14	1	5	1		ucla: UCLA Loneliness Scale
0127-028	35	4.35	47	4	0	4	0		big5surg: Surgency subscale of Big 5
0163-050	33	4.65	33	16	1	4.66667	1		iasscore: Interaction Anxiousness Scale Score
0165-016	32	7	21	14	1	4.88889	1		netsize: No. of persons with whom participant speaks at least once every two weeks
0170-007	51	5.05	47	15	1	1.77778	0		netsizegroup.5: network size group variable, median split
0199-024	28	#NULL!	35	7	0	3.83333	0		choice_y5bt: social choice in daily diaries, mean of continuous values for year 5
0203-096	41	4.73684	51	8	0	3.55556	0		choicemd_y5bt: social choice group, year 5, median split
0267-018	33	4.95	35	13	1	4.33333	1
0281-167	31	6.3	36	11	1	4.66667	1
0295-202	37	6.9	27	15	1	5	1
0309-012	41	4.45	22	6	0	3.22222	0
0329-008	36	5.95	35	7	0	4.77778	1
0333-126	36	6.25	16	17	1	2.55556	0
0367-017	35	5.9	35	14	1	4.33333	1
0396-005	38	5.84211	40	10	0	5	1
0405-128	22	6.8	27	17	1	4.22222	1
0414-013	41	#NULL!	31	5	0	4.88889	1
0418-171	47	5.9	43	8	0	3.77778	0
0431-004	40	7.2	24	12	1	3.88889	0
0434-090	37	7.95	29	19	1	4.11111	1
0444-014	35	7.05263	20	20	1	4.55556	1
0449-046	41	4.85	41	5	0	2	0
0480-104	54	4.95	55	8	0	2.33333	0
0557-015	58	6.65	67	7	0	2.11111	0
0562-039	31	6.05	31	13	1	5	1
0589-029	38	6.25	35	8	0	4	0
0607-040	31	6.95	20	2	0	3.44444	0
0610-052	30	5.35	28	11	1	4.77778	1
0617-144	27	7.65	28	19	1	4.33333	1
0619-020	40	5.8	34	14	1	5	1
0626-027	23	6.4	24	11	1	5	1
0629-077	55	4.15	45	3	0	3.22222	0
0633-026	44	5.35	31	10	0	3.77778	0
0640-047	40	5.15	32	16	1	3.11111	0
0648-136	45	6.2	50	2	0	3.66667	0
0649-060	38	5.3	35	7	0	4.33333	1
0653-063	38	5.05	42	7	0	3.77778	0
0654-177	34	6.5	32.1429	20	1	5	1
0692-036	46	5.78947	50	6	0	3	0
0698-037	37	6.65	22	14	1	2.33333	0
0726-107	32	7.6	30	16	1	5	1
0745-074	34	5.9	25	12	1	5	1
0747-043	28	5.7	34	20	1	5	1
0753-038	39	3.75	41	5	0	2	0
0763-176	45	6.9	24	11	1	4.44444	1
0769-055	35	5.5	#NULL!	25	1	5	1
0780-069	46	5.35	30	9	0	2	0
0782-094	28	8.15	19	32	1	4.88889	1
0792-041	44	5	63	5	0	4	0
0817-061	46	3.95	48	7	0	3.88889	0
0818-105	45	3.94737	45	11	1	5	1
0833-079	42	6.5	22	10	0	4.22222	1
0843-044	31	5.65	22	9	0	3.22222	0
0849-021	24	7.2	16	19	1	3.77778	0
0863-070	44	5.7	32	10	0	3.66667	0
0893-054	42	6.15	22	11	1	3.66667	0
0897-139	35	5.7	43	11	1	3.55556	0
0912-076	49	5.45	44	11	1	4	0
0966-184	45	5.4	35	14	1	2	0
0978-160	37	6.55	24	7	0	4.88889	1
0998-188	28	8.45	24	8	0	5	1
1003-129	37	5.8	34	7	0	3.44444	0
1004-111	24	6.7	21	6	0	4.55556	1
1010-122	26	7.4	16	3	0	4.44444	1
1011-082	50	6.15	19	5	0	4.88889	1
1026-064	32	5.9	39	13	1	3	0
1032-166	36	4.55	29	12	1	4	0
1037-203	46	6.15	39	6	0	3.33333	0
1073-132	57	5.25	25	3	0	3.66667	0
1078-072	42	4.3	37	5	0	2.88889	0
1086-084	23	8.45	16	7	0	5	1
1095-108	33	6.85	37	8	0	4.11111	1
1105-033	38	6.4	26	19	1	3.11111	0
1106-035	33	5.85	28	25	1	2.88889	0
1115-087	33	5.75	26	10	0	2.55556	0
1125-130	32	6.9	31	11	1	5	1
1165-092	37	6.85	17	19	1	3.11111	0
1170-075	38	6.57895	33	21	1	3.66667	0
1245-067	33	5.85	21	9	0	3.66667	0
1255-119	35	5.25	27	9	0	3.11111	0
1287-133	50	5.5	30	5	0	3.22222	0
1308-134	39	6.45	49	12	1	4.55556	1
1316-100	49	5.85	45	8	0	2.77778	0
1323-089	39	5.45	35	19	1	5	1
1327-150	37	6.95	33	12	1	4.77778	1
1340-207	35	5.84211	28	12	1	4.11111	1
1354-168	30	5.6	30	10	0	4.55556	1
1357-197	34	5.3	46	8	0	3	0
1372-102	43	5.55	35	9	0	3.22222	0
1386-198	31	6.15	28	18	1	4.55556	1
1403-124	39	5.65	25	5	0	3.22222	0
1425-143	39	5.7	23	8	0	3.22222	0
1435-140	29	6.35	25	12	1	4.77778	1
1437-156	47	4.8	55	7	0	5	1
1448-125	51	4.1	37	13	1	3	0
1453-103	32	7.16667	25	14	1	5	1
1459-152	25	6.2	27	11	1	4.33333	1
1500-113	35	4.8	41	13	1	5	1
1512-147	38	5.25	30	13	1	3.625	0
1560-112	30	6.65	30	5	0	4.66667	1
1561-131	33	5.85	22	12	1	4.66667	1
1572-175	33	6.95	25	6	0	3.11111	0
1584-141	40	5.1	49	5	0	2.77778	0
1606-117	37	5.10526	42	20	1	3.33333	0
1608-148	47	5	31	12	1	1	0
1634-164	41	5.75	32	7	0	3.55556	0
1653-195	55	5.15	52	0	0	1.55556	0
1660-149	36	7.3	32	27	1	2.5	0
1671-191	39	4.75	39	3	0	4.22222	1
1712-183	35	5.25	32	9	0	4.77778	1
1721-127	32	6.2	23	9	0	3.77778	0
1768-158	30	5.55	39	17	1	4.66667	1
1794-163	36	6.9	38	10	0	5	1
1804-170	25	6.2	34	13	1	5	1
1828-173	39	4.45	41	13	1	5	1
1907-196	20	6.66667	17	43	1	5	1
1930-187	37	6	32	10	0	4.22222	1
1979-208	22	6.55	27	21	1	5	1
2236-226	30	7.05	22	9	0	3.88889	0
2263-211	26	6.57895	27	18	1	3.22222	0
2270-205	28	6.95	37	16	1	5	1
2287-217	34	5.75	26	11	1	5	1
2290-214	33	6.2	36	17	1	4.55556	1
2294-204	42	5.15	49.2857	8	0	2.44444	0
2320-218	20	5.95	27	5	0	4.88889	1
2350-225	23	7.5	37	20	1	3.77778	0
2386-215	45	4.9	41	22	1	2.77778	0
2568-220	27	6.5	16	23	1	2.55556	0
2660-222	22	6	38	13	1	5	1
2678-230	30	6.15789	36	17	1	3.25	0
2781-227	36	7.9	17	16	1	5	1
2823-223	34	5.8	38	5	0	4	0
2838-224	40	5.7	33	5	0	5	1
2984-231	35	5.15	46	5	0	3.11111	0

## Sheet: Monkey study 1, sample 1
animid	lovshi	lolohisoccomp	Zsociability	age	rankcat	tpr	tco	tgri	MLSvsTLS	apim	apif	apij	apii	wbim	wbif	wbij	wbii	tapi	twbi
1	1	2	1.07634	8.9726	1	792	234	52	#NULL!	10	13	22	2	1	2	6	0	47	9
2	0	0	-0.803485	8.94521	2	230.33	78	2	1	1	10.11	16.11	2.11	7	8.11	14	0	29.33	29.11
3	1	2	1.24448	8.91781	1	688	210	22	#NULL!	3	29	20	6	2	20	26	2	58	50
4	1	2	0.969072	8.91781	1	408	108	17	#NULL!	7	7	15	1	6	4	7	3	30	20
5	1	2	0.548766	8.85753	2	737	309	49	#NULL!	13	9	14	3	6	12	8	1	39	27
6	0	1	-1.42239	8.94795	2	226	37	20	2	4	9	10	5	6	8	10	0	28	24
7	1	2	1.59516	8.80822	2	668	171	6	#NULL!	15	10	19	0	7	5	10	0	44	22
8	1	2	1.0067	8.16438	2	628	208	8	#NULL!	2	8	10	2	2	3	4	0	22	9
9	0	1	-0.971635	8.15616	1	381	33	0	2	4	8	3	3	5	5	6	1	18	17
10	0	1	-2.01803	8.12329	1	263	55	24	2	3	13	3	3	5	6	3	0	22	14
11	0	1	-0.536951	7.97808	2	316	151	45	2	2	7	11	1	3	3	7	1	21	14
12	0	1	-1.11653	8.03836	2	297	66	29	2	4	3	7	1	3	3	7	0	15	13
13	1	2	0.541577	8.0137	1	372	52	0	#NULL!	3	2	1	2	6	3	3	1	8	13
14	0	1	-0.934002	7.87397	2	522	270	72	2	5	12	12	6	4	7	6	0	35	17
15	0	1	-1.56728	7.94795	2	229	103	0	2	1	7	10	0	4	7	10	1	18	22
16	1	2	0.976261	7.7863	2	706	343	47	#NULL!	5	5	23	1	2	6	7	2	34	17
17	1	2	1.12285	7.87671	2	629.87	269	32	#NULL!	4.11	13.22	7	0	2	9.11	16	1	24.33	28.11
18	0	1	-1.11653	7.15616	2	328	111	7	2	2	3	5	1	6	4	2	1	11	13
19	0	1	-2.01803	6.98356	2	427	116	61	2	7	3	8	0	12	3	3	0	18	18
20	1	2	1.25167	6.96438	2	598	285	54	#NULL!	7	24	12	1	3	14	14	0	44	31
21	1	2	0.686472	6.95616	2	610	244	47	#NULL!	8	15	15	2	3	13	9	0	40	25
22	0	1	-0.528073	7.06849	2	297	59	20	2	1	11	7	1	0	5	5	0	20	10
23	0	1	-2.60649	6.94247	2	112	33	0	2	1	3	8	1	2	4	14	3	13	23
24	1	2	0.518322	6.9589	1	430	137	43	#NULL!	11	3	13	0	14	2	8	0	27	24
25	0	1	-1.56009	7.04384	2	343	130	35	2	7	4	3	3	3	0	0	0	17	3
26	0	0	-1.52077	6.94521	2	278	115	40	1	6	16	15	3	3	24	26	3	40	56
27	1	2	1.36612	6.94521	1	536.99	281.993	117	#NULL!	3	6	13	0	8	9	11	0	22	28
28	1	2	1.42701	7.0411	2	713	165	102	#NULL!	9	23	12	3	1	6	2	0	47	9
29	0	1	-1.56728	7.07945	2	205	37	0	2	7	6	6	1	6	0	5	0	20	11
30	0	0	-0.665779	6.95068	1	370	99	9	1	9	20	12	2	6	11	8	0	43	25
31	1	2	0.709727	6.92603	1	570	259	77	#NULL!	2	10	17	2	6	19	15	6	31	46
32	0	0	-0.833929	6.92055	1	470	109	0	1	5	9	13	2	4	8	17	1	29	30
33	1	2	1.07634	6.89041	2	326	110	52	#NULL!	5	8	13	1	9	6	17	1	27	33
34	0	1	-0.665779	7.01644	2	328	58	15	2	7	2	15	1	7	2	12	0	25	21
35	0	1	-0.964446	7.00822	2	288	49	19	2	6	1	7	1	8	2	4	0	15	14
36	0	1	-0.520884	6.89315	2	501	119	33	2	5	5	5	1	12	3	4	1	16	20
37	0	1	-0.551328	7.00822	2	414	106	35	2	7	9	5	4	1	3	7	1	25	12
38	0	1	-0.681845	6.95068	2	497	177	41	2	3	11	5	1	2	1	2	0	20	5
39	1	2	0.724104	6.94247	2	495	120	47	#NULL!	5	4	14	2	5	2	5	1	25	13
40	0	1	-1.11653	6.94247	2	448	109	16	2	9	7	13	2	5	8	4	0	31	17
41	0	1	-0.520884	6.7589	2	155	61	27	2	7	2	5	1	6	1	5	0	15	12
42	1	2	1.72568	5.94795	1	559	285	58	#NULL!	11	14	14	0	6	11	6	1	39	24
43	1	2	1.72568	5.94795	1	615	206	53	#NULL!	7	21	22	2	8	18	20	0	52	46
44	0	1	-0.528073	6.06027	1	530	207	35	2	6	15	8	1	3	10	3	0	30	16
45	0	1	-0.978823	6.03562	1	309	80	13	2	2	5	13	2	11	1	10	0	22	22
46	0	1	-0.971635	6.00274	2	192	50	0	2	6	6	7	0	1	0	3	0	19	4
47	1	2	2.02266	5.9863	2	454	209	72	#NULL!	9	5	14	2	4	1	7	0	30	12
48	1	2	0.656028	5.86301	1	573	221	34	#NULL!	5	13	24	2	8	8	20	0	44	36
49	0	1	-1.27749	5.92603	2	169	38	22	2	10	2	2	0	0	1	3	0	14	4
50	1	2	1.28212	5.71781	2	678	236	125	#NULL!	19	14	17	5	14	7	13	2	55	36
51	0	1	-0.696223	5.08493	2	341	157	88	2	15	6	5	1	7	2	6	0	27	15
52	0	1	-1.26142	5.15342	1	218.529	71.5294	2	2	9	5	14.1765	0	3.17647	3	6.35294	0	28.1765	12.5294
53	1	2	1.87057	5.04932	2	400	202	6	#NULL!	9	4	11	0	10	0	7	0	24	17
54	0	0	-0.703411	5.16712	2	524.765	201	59	1	6	12	26	3	3	3	12.1765	1	47	19.1765
55	1	2	0.999516	5.12329	1	636	288	83	#NULL!	16	9	14	2	6	0	8	0	41	14
56	1	2	0.656028	4.98356	1	588	284	82	#NULL!	6	18	7	2	5	8	10	2	33	25
57	1	2	0.663217	5.07671	2	603	186	32	#NULL!	22	5	15	4	5	1	6	0	46	12
58	1	2	1.31256	4.98356	1	584	236	48	#NULL!	15	3	10	1	4	0	3	0	29	7
59	1	2	1.11397	4.96438	1	542	256	70	#NULL!	15	13	13	2	9	4	5	1	43	19
60	1	2	1.58797	4.93151	2	601	228	59	#NULL!	25	9	17	3	12	3	8	1	54	24
	lovshi: low-sociable (0) vs high-sociable (1)
	lolohisoccomp: manifestly low-sociable (0), truly low-sociable (1), high-sociable (2)
	Zsociability: z-scored sociability score
	age: in years
	rankcat: midranked (1), low-ranked (2)
	tpr: total frequencies proximity
	tco: total frequencies contact
	tgri: total frequencies groom initiate
	MLSvsTLS: manifestly low-sociable (1), truly low-sociable (2)
	api_: frequency of approaches initiated to adult females (f), adult males (m), juveniles (j), infants (i)
	wbi_: frequency of walkbys initiated to adult females (f), adult males (m), juveniles (j), infants (i)
	tapi: total approaches initated (across all targets)
	twbi: total walkbys initiated (across all targets)

## Sheet: Monkey study 1, sample 2
animid	lovshi	lolohisoccomp	Zsociability	age	rankcat	tpr	tco	tgri	MLSvsTLS	APIM	APIF	APIJ	APII	WBIM	WBIF	WBIJ	WBII	tapi	twbi
1	0	1	-0.654969	18.7096	2	563	353	110	1	2	9	6	2	2	1	2	1	19	6
2	0	0	-1.72643	17.7123	2	348	135	0	2	0	10	4	1	1	14	7	6	15	28
3	0	1	-1.18218	16.7753	1	424	232	30	1	1	12	1	3	0	6	8	1	17	15
4	0	1	-1.72357	16.4932	1	507	223	4	1	2	3	6	1	1	5	3	1	12	10
5	1	2	1.19449	15.8192	1	326	141	18	#NULL!	1	16	4	0	2	4	4	0	21	10
6	1	2	1.46519	14.7534	2	477	266	15	#NULL!	0	7	13	0	1	9	13	0	20	23
7	1	2	0.940842	12.663	1	496	226	2	#NULL!	0	2	0	0	0	1	1	0	2	2
8	0	0	-1.21627	11.8384	3	365	148	24	2	0	19	13	2	1	10	6	4	34	21
9	1	2	1.73875	11.8164	1	697	328	35	#NULL!	2	20	11	2	0	29	34	8	35	71
10	1	2	0.670147	10.8	1	341	85	41	#NULL!	0	4	3	2	1	7	1	0	9	9
11	0	1	-1.45287	9.79452	3	263	33	21	1	2	9	6	1	1	6	4	0	18	11
12	1	2	0.667282	9.75616	2	525	301	59	#NULL!	0	12	8	2	1	5	2	2	22	10
13	1	2	1.46519	8.75616	2	541	167	16	#NULL!	2	6	3	2	0	3	0	2	13	5
14	0	0	-0.674879	8.70685	1	414	160	14	2	1	14	2	3	1	10	7	2	20	20
15	1	2	1.46519	8.67123	2	633	400	51	#NULL!	0	3	3	1	0	0	1	0	7	1
16	0	1	-1.72643	7.81096	3	197	49	0	1	0	3	2	0	1	2	3	0	5	6
17	0	0	-1.45287	7.80274	3	554	355	33	2	0	16	4	2	2	19	5	4	22	30
18	1	2	1.73875	7.80274	2	374	260	75	#NULL!	0	6	1	0	2	3	4	0	7	9
19	0	1	-1.45287	7.72055	2	298	145	9	1	1	7	5	0	1	4	8	0	13	13
20	0	0	-0.948439	7.70411	2	336	146	14	2	1	18	11	4	2	18	11	9	34	40
21	1	2	0.650237	7.69589	2	558	222	74	#NULL!	1	17	5	4	0	2	4	1	27	7
22	0	1	-1.72357	7.65753	1	378	79	14	1	7	5	7	1	0	1	2	1	20	4
23	1	2	1.19449	6.84658	3	536	95	4	#NULL!	0	9	8	1	0	5	1	3	18	9
24	1	2	0.667282	6.77808	2	510	178	19	#NULL!	3	4	8	0	0	2	2	0	15	4
25	0	1	-0.657834	6.76164	1	408	149	80	1	1	3	5	1	1	0	1	1	10	3
26	1	2	0.670147	6.76164	1	648	152	10	#NULL!	3	23	11	3	3	11	4	5	40	23
27	0	1	-1.18218	6.75068	1	441	246	0	1	0	7	3	2	0	4	1	0	12	5
28	1	2	0.670147	6.75068	1	278	171	40	#NULL!	1	9	10	0	1	2	13	0	20	16
29	1	2	0.940842	6.66849	2	636	375	42	#NULL!	1	4	3	0	0	0	3	0	8	3
30	0	1	-2.25078	6.53699	1	253	163	7	1	1	9	5	0	3	4	9	0	15	16
31	0	1	-1.72643	6.48219	1	613	159	7	1	0	10	4	2	0	5	1	1	16	7
32	0	1	-0.911484	5.84932	3	432	320	4	1	1	5	6	0	0	0	4	0	12	4
33	1	2	0.667282	5.79726	3	431	162	71	#NULL!	8	5	6	3	2	3	7	0	22	12
34	1	2	1.19449	5.78082	1	658	270	22	#NULL!	0	5	6	2	0	0	1	0	13	1
35	1	2	1.46519	5.76164	2	565	255	89	#NULL!	1	12	6	4	2	3	3	1	23	9
36	1	2	0.923797	5.74795	1	563	265	52	#NULL!	4	10	14	1	1	3	6	0	29	10
37	0	1	-1.45287	5.74521	1	374	240	24	1	1	7	3	1	0	3	5	1	12	9
38	1	2	1.73875	5.73973	1	505	217	19	#NULL!	0	10	16	0	2	8	14	0	26	24
39	0	1	-1.45287	5.71233	1	247	148	14	1	6	8	12	0	1	1	6	0	26	8
40	1	2	1.46519	5.62466	1	496	383	78	#NULL!	0	8	4	0	0	1	1	0	12	2
41	0	1	-3.04868	5.47397	3	98	64	6	1	0	0	0	0	0	5	2	0	0	7
42	0	1	-1.17931	4.86027	2	131	62	6	1	1	2	6	0	0	0	2	0	9	2
43	0	1	-1.45287	4.85753	3	359	221	49	1	0	3	6	1	0	1	0	1	10	2
44	0	1	-1.45287	4.79452	2	203	72	16	1	7	3	3	1	2	2	2	1	14	7
45	1	2	1.19449	4.7863	3	396	143	61	#NULL!	4	1	4	0	2	0	4	1	9	7
46	1	2	0.670147	4.76712	1	676	194	3	#NULL!	1	5	5	2	1	2	2	0	13	5
47	0	1	-1.19922	4.75616	3	136	20	0	1	3	0	3	0	2	0	3	0	6	5
48	0	1	-1.72643	4.75342	2	429	251	5	1	2	2	6	0	0	0	3	0	10	3
49	1	2	0.940842	4.74521	2	129	64	12	#NULL!	8	0	3	0	6	1	1	1	11	9
50	1	2	0.940842	4.73151	3	204	93	23	#NULL!	6	0	1	0	3	0	1	0	7	4
51	1	2	0.670147	4.72877	2	369	161	15	#NULL!	0	0	7	0	0	0	0	0	7	0
52	1	2	0.670147	4.71781	1	646	361	55	#NULL!	0	7	2	1	5	9	2	2	10	18
53	0	1	-1.99713	4.71781	2	520	327	16	1	1	6	2	0	1	6	2	1	9	10
54	1	2	1.19449	4.71781	3	691	320	32	#NULL!	4	4	6	2	1	0	4	1	16	6
55	1	2	1.19449	4.71233	3	260	106	78	#NULL!	12	0	4	0	3	0	2	0	16	5
56	1	2	1.73875	4.70411	3	486	351	146	#NULL!	13	4	1	0	3	0	0	0	18	3
57	1	2	1.46519	4.68493	3	406	178	8	#NULL!	10	4	2	0	1	0	0	0	16	1
58	0	1	-1.45287	4.67397	2	311	172	0	1	1	1	5	0	0	0	1	2	7	3
59	1	2	0.650237	4.66575	3	488	259	40	#NULL!	4	13	10	1	2	6	3	0	28	11
60	1	2	0.667282	4.64932	2	324	191	10	#NULL!	9	4	1	0	2	2	2	0	14	6
61	1	2	0.920932	4.63836	1	582	363	0	#NULL!	3	11	4	0	0	6	5	0	18	11
62	0	1	-0.925664	4.63836	3	191	101	33	1	7	2	3	0	2	1	3	0	12	6
63	1	2	0.670147	4.57534	1	524	234	12	#NULL!	2	2	9	1	0	1	5	1	14	7
64	1	2	0.667282	4.4411	2	503	421	42	#NULL!	13	1	3	0	5	0	1	0	17	6
65	0	1	-1.18218	4.43014	2	240	174	6	1	3	1	4	0	1	0	0	0	8	1
66	0	1	-1.99713	4.23288	2	186	60	38	1	5	0	8	0	2	1	3	1	13	7
67	1	2	1.19449	4.21644	3	453	200	6	#NULL!	21	1	2	0	4	0	0	1	24	5
68	1	2	0.940842	4.16438	3	450	201	33	#NULL!	16	0	4	0	4	0	1	0	20	5
	Variable descriptions identical to those of Monkey study 1, sample 1, except:
		rankcat: high (1), middle (2), low (3)
		MLSvsTLS: manifestly low-sociable (2), truly low-sociable (1)

## Sheet: Video study, sample 1
animid	lada	ladf	ladn	actfa	actff	actfn	lifa	liff	lifn	vgfa	vgff	vgfn	fefa	feff	fefn	thfa	thff	thfn	MLSvsTLS
2	409.28	542.728	434.576	6.8	12.4	7.4	1.6	0.4	0	0	0.8	0	0	0	0	0	0	0	1
6	291.9	259.42	272.24	0.8	7	4.2	0	6.8	0.2	0	0	0	0	0	0	1	0.4	1.6	2
9	387.2	289.872	388.824	2	2.8	3.2	8.25	9	1.4	0	0	0	0	0	0	0	0	0	2
12	398.16	348.732	346.968	2.2	2.8	0.8	0	0	0	0	0	0	0	0	0	0.6	0	0	2
14	419.34	390.36	436.84	5.4	4.2	6.2	1	0.4	0.2	0	0	0	0	0	0	0.6	0	0	2
15	401.56	349.656	373.68	3.4	5.4	13.8	2	1.2	2.2	0	0	0	0	0	0	0	0	0	2
19	442.392	418.71	440.28	8.6	8.6	9.2	3.6	10.6	2	0	0	0.2	0	0.6	0.4	0.2	0	0	2
22	314.703	352.74	281.808	1.6292	4	1	0	0	0.4	0	0	0	0	0	0	2.2	0	0	2
26	413.448	382.376	390.568	2.8	4.6	1.4	0.8	0.4	0.4	0	0	0	0	0	0	0	0	0	1
30	281.616	334.12	268.776	10.4	15.4	11.8	2	2.6	0.4	0	0.4	0	0	0	0	0	0	0	1
32	85.56	110.52	139.96	8	13.2	6.6	3.6	4.6	0.2	0	0	0	0	0	0	1.4	0	0	1
34	224.96	282.3	263.02	10	4.6	7	7.4	2.4	3	0	0	0.4	0	0	0.4	0	0	0	2
38	338.78	447.096	405.408	6.4	7.6	3.8	3.4	1.4	0	0.2	0.4	0	4	0.8	0	5	0	0	2
40	109.52	135.58	93.34	4.4	4.2	2.6	2	3.6	0.2	0.4	0	0	0	0	0	0	0	0	2
45	491.336	490.416	527.12	12.6	16.8	25.4	1	1.4	0	0	0	0	0	0	0	0	0	0	2
49	210.78	195.7	228.34	12.8	12.2	10.8	0.8	1.6	0.6	0	0	0	0	0	0	0	0	0	2
51	294.596	314.976	397.672	7.8	2	7.4	22.8	2.6	3.6	0	0	0	0	0	0.2	0	0	0	2
54	427.808	515.656	445.344	8	12	7	3.6	1.4	0	0	0	0	3	1.6	0.4	0.2	0.2	0.6	1
	lad_: duration of looking away for aggressive (a), feaful/submissive (f), nonsocial (n) videos
	actf_: frequency of activity
	lif_: frequency of lipsmacks
	vgf_: frequency of grunts
	fef_: frequency of fear grimaces
	thf_: frequency of threats
	MLSvsTLS: manifestly low-sociable (1), truly low-sociable (2)

## Sheet: Human Intruder study, sample 1
animid	MLSvsTLS	meanpf	meansf	meanpl	meansl	meanpg	meansg	meanpc	meansc	meanpt	meanst
2	1	4	1.9	0	0.9	0	1.2	0	0.1	0	0.1
6	2	2.6	2.2	0	0	0	0	0	0	0	0.4
9	2	3.5	2.2	0.2	1.3	0	0.1	0	0	0	1.1
12	2	0.1	0	0.1	1.2	0	0	0	0	0	0
14	2	2.7	4.5	0	0.2	0	0	0	0.1	0	1
15	2	2.9	3.9	0	0	0	0	0	0	0	0
19	2	2.8	1.2	0.2	0.8	0	0.7	0	0	0	0
22	2	4.3	3.2	0	0.2	0	0	0	0	0	0
26	1	5.9	4.5	0	0.4	0	0	0	0.4	0	0.2
30	1	6	1.8	0	4.8	0	0.1	0	0.1	0	0
32	1	6	6	0	0	0	0.9	0	0	0	0.2
34	2	6	6	0	0	0	0.3	0	0	0	0
38	2	5.6	5.4	0	0	0	0	0	0	0	0.3
40	2	3.3	2.4	0	0.6	0	0.6	0	0	0	0.4
45	2	6	5.4	0	0.8	0	0	0	0	0	0
49	2	1.7	0.5	0	0	0	0	0	0	0	0
51	2	5.6	4.9	0	0.5	0	0	0	0	0	1
54	1	5.1	3.2	0	0.7	0	1	0	0	0	0
	MLSvsTLS: manifestly low-sociable (1), truly low-sociable (2)
	meanpf: frequency of front of cage, profile condition
	meansf: frequency of front of cage, stare condition
	meanpl: frequency lipsmack, profile contidion
	meansl: frequency lipsmack, stare condition
	meanpg: frequency fear grimace, profile condition
	meansg: frequency fear grimace, stare condition
	meanpc: frequency cage shake, profile condition
	meansc: frequency cage shake, stare condition
	meanpt: frequency threat, profile condition
	meanst: frequency threat, stare condition

## Sheet: Social Groups study, sample 1
animid	MLSvsTLS	tdayiap	tdayiwb	durprox1	durcont1	durgrm1	friap1	frisc1	friwb1	friya1
2	1	7	5	222.836	0	1.78143	4.14286	6	0.857143	3.28571
6	2	7	1	146.759	0.337143	18.4157	1.28571	7	0.285714	5.85714
9	2	4	5	35.2457	4.35571	70.3829	3.42857	2.28571	1.57143	4.42857
12	2	2	0	0	0	0	0.285714	3	0	6.14286
14	2	0	1	2.33857	0	0	0	3	0.285714	3.85714
15	2	7	5	146.421	0	33.5771	4.28571	4.14286	1.14286	4.28571
19	2	0	4	0	0	0	0	7.85714	1.71429	0.142857
22	2	0	0	0	0	0	0	12.2857	0	5.42857
26	1	7	5	123.041	0.745714	67.11	5.85714	1.14286	1	1.57143
30	1	4	4	32.3043	0	0	1.14286	3.57143	1.28571	1.42857
32	1	4	7	0	0	0	1	0.428571	11	1.14286
34	2	1	2	0	0	0	0.285714	7.42857	0.428571	4.28571
38	2	3	2	35.3971	0	0	1	7.57143	0.285714	6.28571
40	2	0	0	0	0	0	0	7.14286	0	7.57143
45	2	1	3	13.2843	0	0	0.142857	1.28571	0.428571	3.71429
49	2	5	3	46.2971	0	42.8729	1.85714	2.71429	0.857143	3
51	2	0	0	0	0	0	0	11	0	3.28571
54	1	7	2	147.153	0	41.6971	2.14286	5.28571	0.571429	4
	MLSvsTLS: manifestly low-sociable (1), truly low-sociable (2)
	tdayiap: total number of days initiated approach
	tdayiwb: total number of days initiated walkby
	durprox1: duration of proximity, week 1
	durcont1: duration of contact, week 1
	durgrm1: duration of groom, week 1
	friap1: frequency of initiate approach, week 1
	frisc1: frequency of scratch, week 1
	friwb1: frequency of walkby, week 1
	friya1: frequency of yawn, week 1
